# Supplementary material for: Prevalence, Distribution, and Phylogeny of Type Two Toxin-Antitoxin Genes Possessed by Cronobacter Species where C. sakazakii Homologs Follow Sequence Type Lineages
Source: Microorganisms. 2019 Nov 12;7(11):554. doi: 10.3390/microorganisms7110554 (PMC6920972; doi:10.3390/microorganisms7110554)
Supplement: Supplementary file 1 [file microorganisms-07-00554-s001.zip]

Archive with 5 entries (4 files):
- Supplement Tables 1-3/
- Supplement Tables 1-3/Supplement Table 1_10.3.2019.docx
- Supplement Tables 1-3/Supplemental table 2. .xlsx
- Supplement Tables 1-3/Supplemental Table 3. Sorted_strains_with_ESA 9.30.2019.xlsx
- Supplement Tables 1-3/supplementary figure 1.docx
