# Supplementary material for: Prevalence, Distribution, and Phylogeny of Type Two Toxin-Antitoxin Genes Possessed by Cronobacter Species where C. sakazakii Homologs Follow Sequence Type Lineages
Source: Microorganisms. 2019 Nov 12;7(11):554. doi: 10.3390/microorganisms7110554 (PMC6920972; doi:10.3390/microorganisms7110554)
Supplement: Supplementary file 1 [file microorganisms-07-00554-s001.zip › Supplement Tables 1-3/Supplemental table 2. .xlsx]

## Sheet: Sheet1
Supplemental table 2. One hundred and nine toxin-antitoxin Probe, probeset, probe species ID that the probe sequence came from, % similarity to BAA-894 allele, NCBI protein accession #, NCBI annotations, Loci and genome region (GR) which are located on the FDA Cronobacter microarray as described by Tall et al. (2015). Fifty Cronobacter strains were evaluated using these alleles and the results we…
																					Strains evaluated
probe	probeset	Probe.species.ID	%similarity	NCBI.protein	NCBI.annotations	BAA.loci	GR	LMG26250T	464	E187	CI825T	Md99g	Sh41g	51329T	Comp116	CQ32	CQ39	CQ83	CQ92	Comp11	Comp19	Comp1	Comp20	Comp29	Comp46	Comp62	Comp74	206N	A48g	BAA894	Md33g	Md33s	Md35s	Md40g	Md5g	Md6g	Md70g	Md1s	Sh41s	797.2.	E772	ES568	513	1160	601	GK1025A	GK1257A	Jor100	Jor103
c_1073999.3.2687_at	1073999.3.2687	Ccon	100	WP_007665155	YkfI toxin protein, Prophge TA, 29544	CSK29544_RS10295, CSK29544_02071		P	A	A	A	A	A	A	A	A	A	A	A	A	A	A	A	A	A	A	A	A	A	A	A	A	A	A	A	A	A	A	A	A	A	A	A	A	A	A	A	A	A
c_6666.1844.232_at	6666.1844.232	Csak BAA894	100	ABU75558	RelB protein (antitoxin to RelE)	ESA_00257		P	A	A	A	A	A	A	A	A	A	A	A	A	A	A	A	A	A	A	A	A	A	P	A	A	A	A	A	A	A	A	A	A	A	A	A	A	A	A	A	A	A
c_6666.1844.232_at	6666.1844.232	Csak BAA894	100	ABU75558	RelB protein (antitoxin to RelE)	ESA_00257		P	A	A	A	A	A	A	A	A	A	A	A	A	A	A	A	A	A	A	A	A	A	P	A	A	A	A	A	A	A	A	A	A	A	A	A	A	A	A	A	A	A
c_1073999.3.3834_x_at	1073999.3.3834	Ccon	91.07	ABU79550	FIG00553654: hypothetical protein	ESA_04371		P	P	P	A	A	A	A	A	A	A	A	A	A	A	A	A	A	A	A	A	A	A	A	A	A	A	A	A	A	A	A	A	A	A	A	A	A	A	A	A	A	A
c_1073999.3.3835_at	1073999.3.3835	Ccon	95.5	ABU79551	Cell filamentation protein fic	ESA_04372		P	A	A	A	A	A	A	A	A	A	A	A	A	A	A	A	A	A	A	A	A	A	A	A	A	A	A	A	A	A	A	A	A	A	A	A	A	A	A	A	A	A
c_6666.1844.232_s_at	6666.1844.232	Csak BAA894	100	ABU75558	RelB protein (antitoxin to RelE)	ESA_00257		P	A	A	A	A	A	A	A	A	A	A	A	A	A	A	A	A	A	A	A	A	A	P	A	A	A	A	A	A	A	A	A	A	A	A	A	A	A	A	A	A	A
c_1138308.3.300_x_at	1138308.3.300	Csak ES15	96.43	ABU79550	FIG00553654: hypothetical protein	ESA_04371		A	A	A	A	A	A	A	A	A	P	P	P	P	P	A	P	P	P	P	P	A	P	P	P	P	P	P	A	A	A	A	A	A	P	P	A	A	A	P	A	P	P
c_6666.1844.232_s_at	6666.1844.232	Csak BAA894	100	ABU75558	RelB protein (antitoxin to RelE)	ESA_00257		A	A	A	A	A	P	A	A	A	P	P	P	A	A	A	A	P	A	A	P	A	P	P	A	P	P	A	P	P	A	A	A	A	P	A	A	A	A	P	A	P	P
c_1138308.3.555_at	1138308.3.555	Csak ES15	95	ABU75558	RelB protein (antitoxin to RelE)	ESA_00257		A	A	A	A	A	P	A	A	A	P	P	P	A	A	A	A	P	A	A	P	P	A	P	A	A	A	A	P	P	P	A	A	A	A	P	A	A	A	A	A	A	A
c_6666.1844.233_s_at	6666.1844.233	Csak BAA894	100	ABU75559	RelE antibacterial toxin protein	ESA_00258		A	A	A	A	A	P	A	A	A	P	P	P	A	A	A	A	P	A	A	P	P	A	P	A	A	A	A	P	P	P	A	A	A	A	P	A	A	A	A	A	A	A
c_413500.3.1497_at	413500.3.1497	Cdublau	82.54	ABU76080	transcriptional regulator2C XRE family	ESA_00803		A	A	A	P	A	P	A	A	A	A	A	A	A	A	A	A	A	A	A	A	P	A	A	A	A	A	A	P	P	P	A	A	A	A	A	A	A	A	A	A	A	A
c_6666.1845.3171_at	6666.1845.3171	Ctur	83.33	ABU76080	transcriptional regulator2C XRE family	ESA_00803		A	A	A	P	A	P	A	A	A	A	A	A	A	A	A	A	A	A	A	A	P	A	P	A	A	A	A	P	P	P	A	A	A	A	A	A	A	A	A	A	A	A
c_413501.3.3269_at	413501.3.3269	Cmuy	70.31	ABU76081	hypothetical protein	ESA_00804		A	A	A	A	A	P	A	A	A	P	A	P	A	P	A	A	P	A	A	P	A	P	A	A	P	P	P	A	A	A	A	A	A	P	P	A	A	A	A	A	P	P
c_6666.1844.740_at	6666.1844.740	Csak BAA894	100	ABU76081	hypothetical protein	ESA_00804		A	A	A	A	A	A	A	A	A	P	P	P	P	P	A	A	P	P	P	P	P	P	P	P	A	A	P	P	P	P	A	A	A	P	P	A	A	A	P	A	P	P
c_1073999.3.3198_at	1073999.3.3198	Ccon	76.42	ABU76182	FIG00554131: hypothetical protein	ESA_00912		A	A	A	A	A	A	A	A	A	A	A	A	A	A	A	A	A	A	A	A	A	A	A	A	A	A	A	A	A	A	A	A	A	A	P	A	A	A	A	A	A	A
c_413500.3.1602_at	413500.3.1602	Cdublau	78.5	ABU76182	FIG00554131: hypothetical protein	ESA_00912		A	A	A	A	A	A	A	A	A	A	A	A	A	A	A	A	A	A	A	A	A	A	A	A	A	A	A	A	A	A	A	A	A	A	P	A	A	A	A	A	A	A
c_413503.3.1096_s_at	413503.3.1096	Cmal 825	93.87	ABU76182	FIG00554131: hypothetical protein	ESA_00912		A	A	A	A	A	P	A	A	A	P	A	P	P	P	A	P	P	P	P	P	A	P	A	P	P	P	P	A	A	A	A	A	A	P	P	A	A	A	P	A	P	P
c_413501.3.3161_at	413501.3.3161	Cmuy	73.72	ABU76182	FIG00554131: hypothetical protein	ESA_00912		A	A	A	A	A	P	A	A	A	P	A	P	P	P	A	P	P	P	P	P	A	P	A	P	P	P	P	A	A	A	A	A	A	P	P	A	A	A	P	A	P	P
c_28141.9.1430_at	28141.9.1430	Csak 713	100	WP_014727945	FIG022160: hypothetical toxin			A	A	A	P	A	P	A	A	A	P	P	P	A	A	A	A	P	A	A	P	P	P	P	A	P	P	P	P	P	P	A	A	P	A	P	A	A	A	A	A	P	P
c_413498.3.1909_at	413498.3.1909	Cdubdub	93.39	ABU79469	Death on curing protein2C Doc toxin	ESA_04289		A	A	A	A	A	A	A	A	A	A	A	A	A	A	A	A	A	A	A	A	A	A	A	A	A	A	A	A	A	A	A	A	A	A	A	A	A	A	A	A	A	A
c_6666.1844.838_at	6666.1844.838	Csak BAA894	100	ABU76182	FIG00554131: hypothetical protein	ESA_00912		A	A	P	A	A	A	A	A	A	A	A	A	A	A	A	A	A	A	A	A	A	A	P	A	A	A	A	A	A	A	A	A	A	A	A	A	A	A	A	A	A	A
c_28141.7.2191_x_at	28141.7.2191	Csak E764	94.39	ABU76182	FIG00554131: hypothetical protein	ESA_00912		A	A	P	A	A	A	A	A	A	A	A	A	A	A	A	A	A	A	A	A	A	A	P	A	A	A	A	A	A	A	A	A	A	A	A	A	A	A	A	A	A	A
c_28141.8.3042_at	28141.8.3042	Csak ES35	95.33	ABU76182	FIG00554131: hypothetical protein	ESA_00912	pCDUB1	A	P	P	A	A	A	P	A	A	A	A	A	A	A	A	A	A	A	A	A	A	A	P	A	A	A	A	A	A	A	A	A	A	A	A	A	A	A	A	P	A	A
c_28141.8.3042_at	28141.8.3042	Csak ES35	95.33	ABU76182	FIG00554131: hypothetical protein	ESA_00912		A	A	P	A	A	A	A	A	A	A	A	A	A	A	A	A	A	A	A	A	A	A	P	A	A	A	A	A	A	A	A	A	A	A	A	A	A	A	A	A	A	A
c_28141.8.3042_s_at	28141.8.3042	Csak ES35	95.33	ABU76182	FIG00554131: hypothetical protein	ESA_00912		A	A	P	A	A	A	A	A	A	A	A	A	A	A	A	A	A	A	A	A	A	A	P	A	A	A	A	A	A	A	A	A	A	A	A	A	A	A	A	A	A	A
c_28141.8.3042_s_at	28141.8.3042	Csak ES35	95.33	ABU76182	FIG00554131: hypothetical protein	ESA_00912		A	A	P	A	A	A	A	A	A	A	A	A	A	A	A	A	A	A	A	A	A	A	P	A	A	A	A	A	A	A	A	A	A	A	A	A	A	A	A	A	A	A
c_6666.1845.3066_at	6666.1845.3066	Ctur	88.68	ABU76182	FIG00554131: hypothetical protein	ESA_00912		A	A	P	A	A	A	A	A	A	A	A	A	A	A	A	A	A	A	A	A	A	A	A	A	A	A	A	A	A	A	A	A	A	A	A	A	A	A	A	A	A	A
c_1073999.3.3197_at	1073999.3.3197	Ccon	83.76	ABU76183	FIG00553297: hypothetical protein	ESA_00913		A	A	A	A	A	A	A	A	A	A	A	A	A	A	A	A	A	A	A	A	A	A	A	A	A	A	A	A	A	A	A	A	A	A	A	A	A	A	A	P	A	A
c_413499.3.189_at	413499.3.189	Cdublac	90.74	WP_008924961	YeeV toxin protein,toxin of the YeeV-YeeU toxin-antitoxin system; CP4-44 prophage		TE_CLAC1	A	A	A	A	A	A	A	A	A	A	A	A	A	A	A	A	A	A	A	A	A	A	A	A	A	A	A	A	A	A	A	A	A	A	A	A	A	A	A	A	A	A
c_413500.3.1603_at	413500.3.1603	Cdublau	84.19	ABU76183	FIG00553297: hypothetical protein	ESA_00913		A	A	A	A	A	A	A	A	A	A	A	A	A	A	A	A	A	A	A	A	A	A	A	A	A	A	A	A	A	A	A	A	A	A	A	A	A	A	A	A	A	A
c_413503.3.1095_at	413503.3.1095	Cmal 825	95.3	ABU76183	FIG00553297: hypothetical protein	ESA_00913		A	P	A	A	A	A	A	A	A	A	A	A	A	A	A	A	A	A	A	A	A	A	A	A	A	A	A	A	A	A	A	A	A	A	A	A	A	A	A	A	A	A
c_413503.3.1095_at	413503.3.1095	Cmal 825	95.3	ABU76183	FIG00553297: hypothetical protein	ESA_00913		A	A	A	A	A	A	A	A	A	A	A	A	A	A	A	A	A	A	A	A	A	A	A	A	A	A	A	A	A	A	A	A	A	A	A	A	A	A	A	A	A	A
c_413503.3.1095_s_at	413503.3.1095	Cmal 825	95.3	ABU76183	FIG00553297: hypothetical protein	ESA_00913		A	P	A	A	A	A	A	A	A	A	A	A	A	A	A	A	A	A	A	A	A	A	A	A	A	A	A	A	A	A	A	A	A	A	A	A	A	A	A	A	A	A
c_413503.3.1095_s_at	413503.3.1095	Cmal 825	95.3	ABU76183	FIG00553297: hypothetical protein	ESA_00913		A	P	P	A	A	A	A	A	A	A	A	A	A	A	A	A	A	A	A	A	A	A	A	A	A	A	A	A	A	A	A	A	A	A	A	A	A	A	A	A	A	A
c_413501.3.3160_at	413501.3.3160	Cmuy	87.71	ABU76183	FIG00553297: hypothetical protein	ESA_00913		A	P	P	A	A	A	A	A	A	A	A	A	A	A	A	A	A	A	A	A	A	A	A	A	A	A	A	A	A	A	A	A	A	A	A	A	A	A	A	A	A	A
c_28141.3.1670_at	28141.3.1670	Csak 2151	95.73	ABU76183	FIG00553297: hypothetical protein	ESA_00913		A	P	A	A	A	A	A	A	A	A	A	A	A	A	A	A	A	A	A	A	A	A	P	A	A	A	A	A	A	A	A	A	A	A	A	A	A	A	A	A	A	A
c_28141.3.1670_at	28141.3.1670	Csak 2151	95.73	ABU76183	FIG00553297: hypothetical protein	ESA_00913		A	A	A	A	A	A	A	A	A	A	A	A	A	A	A	A	A	A	A	A	A	A	P	A	A	A	A	A	A	A	A	A	A	A	A	A	A	A	A	A	A	A
c_28141.3.1670_x_at	28141.3.1670	Csak 2151	95.73	ABU76183	FIG00553297: hypothetical protein	ESA_00913		A	P	A	A	A	A	A	A	A	A	A	A	A	A	A	A	A	A	A	A	A	A	P	A	A	A	A	A	A	A	A	A	A	A	A	A	A	A	A	A	A	A
c_28141.3.1670_x_at	28141.3.1670	Csak 2151	95.73	ABU76183	FIG00553297: hypothetical protein	ESA_00913		A	P	A	A	A	A	A	A	A	A	A	A	A	A	A	A	A	A	A	A	A	A	P	A	A	A	A	A	A	A	A	A	A	A	A	A	A	A	A	A	A	A
c_6666.1844.839_at	6666.1844.839	Csak BAA894	100	ABU76183	FIG00553297: hypothetical protein	ESA_00913		A	P	P	A	A	A	A	A	A	A	A	A	A	A	A	A	A	A	A	A	A	A	P	A	A	A	A	A	A	A	A	A	A	A	A	A	A	A	A	A	A	A
c_6666.1845.3065_at	6666.1845.3065	Ctur	92.74	ABU76183	FIG00553297: hypothetical protein	ESA_00913		A	P	P	A	A	A	A	A	A	P	A	P	P	A	A	P	P	P	P	A	A	P	A	A	A	P	A	A	A	A	A	A	A	P	A	A	A	A	P	A	A	A
c_413500.3.3840_x_at	413500.3.3840	Cdublau	100	WP_007753616	YafQ toxin protein		GR32	A	P	A	A	A	A	P	P	A	A	A	A	A	A	P	P	A	A	P	A	A	A	A	A	A	A	A	A	A	A	A	P	P	A	A	A	A	A	A	P	A	A
c_413500.3.401_at	413500.3.401	Cdublau	89.32	WP_024967353	YeeV toxin protein		fCLAU1	A	P	A	A	A	A	A	A	A	A	A	A	A	A	A	A	A	A	A	A	A	A	A	A	A	A	A	A	A	A	A	A	A	A	A	A	A	A	A	A	A	A
c_535744.3.3749_at	535744.3.3749	Cuni	93.46	ABU76183	FIG00553297: hypothetical protein	ESA_00913		A	A	A	A	A	A	P	A	A	A	A	A	A	A	A	A	A	A	A	A	A	A	A	A	A	A	A	A	A	A	A	A	A	A	A	A	A	A	A	P	A	A
c_413498.3.640_at	413498.3.640	Cdubdub	70	ABU76413	hypothetical protein	ESA_01146		P	A	A	A	A	A	P	A	A	A	A	A	A	A	A	A	A	A	A	A	A	A	A	A	A	A	A	A	A	A	A	A	A	A	A	A	A	A	A	A	A	A
c_413498.3.640_at	413498.3.640	Cdubdub	70	ABU76413	hypothetical protein	ESA_01146		A	A	A	A	A	A	P	A	A	A	A	A	A	A	A	A	A	A	A	A	A	A	A	A	A	A	A	A	A	A	A	A	A	A	A	A	A	A	A	P	A	A
c_413498.3.640_x_at	413498.3.640	Cdubdub	70	ABU76413	hypothetical protein	ESA_01146		A	A	A	A	A	A	P	A	A	A	A	A	A	A	A	A	A	A	A	A	A	A	A	A	A	A	A	A	A	A	A	A	A	A	A	A	A	A	A	P	A	A
c_413498.3.640_x_at	413498.3.640	Cdubdub	70	ABU76413	hypothetical protein	ESA_01146		A	P	P	A	A	P	P	A	A	A	A	A	A	A	A	A	A	A	A	A	A	A	A	A	A	A	A	A	A	A	A	A	P	A	A	P	A	A	A	P	A	A
c_413500.3.1767_at	413500.3.1767	Cdublau	73.33	ABU76413	hypothetical protein	ESA_01146		A	A	A	A	A	A	P	A	A	A	A	A	A	A	A	A	A	A	A	A	A	A	A	A	A	A	A	A	A	A	A	A	A	A	A	A	A	A	A	P	A	A
c_413503.3.933_at	413503.3.933	Cmal 825	96.61	ABU76413	hypothetical protein	ESA_01146		A	A	A	A	A	A	P	A	A	A	A	A	A	A	A	A	A	A	A	A	A	A	A	A	A	A	A	A	A	A	A	A	A	A	A	A	A	A	A	P	A	A
c_413501.3.3001_s_at	413501.3.3001	Cmuy	70	ABU76413	hypothetical protein	ESA_01146		A	P	P	A	A	A	P	A	A	A	A	A	A	A	A	A	A	A	A	A	A	A	A	A	A	A	A	A	A	A	A	A	A	A	A	A	A	A	A	P	A	A
c_6666.1844.1047_s_at	6666.1844.1047	Csak BAA894	98.33	ABU76413	hypothetical protein	ESA_01146		A	P	P	A	A	A	P	A	A	A	A	A	A	A	A	A	A	A	A	A	A	A	P	A	A	A	A	A	A	A	A	A	A	A	A	A	A	A	A	P	A	A
c_28141.8.2825_x_at	28141.8.2825	Csak ES35	95	ABU76413	hypothetical protein	ESA_01146		A	A	A	A	A	A	P	A	A	A	A	A	A	A	A	A	A	A	A	A	A	A	P	A	A	A	A	A	A	A	A	A	A	A	A	A	A	A	A	P	A	A
c_6666.1845.2902_at	6666.1845.2902	Ctur	90	ABU76413	hypothetical protein	ESA_01146		A	A	A	P	P	P	A	A	A	P	P	P	P	P	A	P	P	P	P	P	A	A	A	A	A	A	A	A	A	A	A	A	A	P	P	A	A	A	P	A	A	A
c_1073999.3.4085_at	1073999.3.4085	Ccon	91.84	ABU76414	Putative transcriptional regulator	ESA_01147		A	A	A	P	P	P	A	A	A	P	P	P	P	P	A	P	P	P	P	P	A	A	A	A	A	A	A	A	A	A	A	A	A	P	P	A	A	A	P	A	A	A
c_413499.3.1119_at	413499.3.1119	Cdublac	87.76	ABU76414	Putative transcriptional regulator	ESA_01147		A	A	A	P	A	P	A	A	A	A	A	A	A	A	A	A	A	A	A	A	P	A	A	A	A	A	A	P	P	P	A	A	A	A	A	A	A	A	A	A	A	A
c_413500.3.1768_s_at	413500.3.1768	Cdublau	92.86	ABU76414	Putative transcriptional regulator	ESA_01147		A	A	A	P	A	P	A	A	A	A	A	A	A	A	A	A	A	A	A	A	P	A	A	A	A	A	A	P	P	P	A	A	A	A	A	A	A	A	A	A	A	A
c_413503.3.932_x_at	413503.3.932	Cmal 825	98.98	ABU76414	Putative transcriptional regulator	ESA_01147		A	A	A	P	P	P	A	A	A	A	A	A	A	A	A	A	A	A	A	A	P	A	A	A	A	A	A	P	P	P	A	A	P	A	A	A	A	A	A	A	A	A
c_413503.3.1913_s_at	413503.3.1913	Cmal 825	100	WP_007778615	FIG022160: hypothetical toxin, antitoxin to FIG022160			A	A	A	P	A	P	A	A	A	P	P	P	A	A	A	A	P	A	A	P	P	P	A	P	P	P	P	P	P	P	A	P	P	A	P	A	A	A	A	A	P	P
c_413503.3.1914_at	413503.3.1914	Cmal 825	100	WP_007778618	FIG045511: hypothetical antitoxin (to FIG022160			A	A	A	P	P	A	A	A	A	A	A	A	A	A	A	A	A	A	A	A	A	A	A	A	A	A	A	A	A	A	A	A	A	A	A	A	A	A	A	A	A	A
c_413503.3.1914_at	413503.3.1914	Cmal 825	100	WP_007778618	FIG045511: hypothetical antitoxin (to FIG022160			A	A	A	P	P	A	A	A	A	A	A	A	A	A	A	A	A	A	A	A	A	A	A	A	A	A	A	A	A	A	A	A	A	A	A	A	A	A	A	A	A	A
c_413503.3.1914_s_at	413503.3.1914	Cmal 825	100	WP_007778618	FIG045511: hypothetical antitoxin (to FIG022160			A	A	A	P	P	P	A	A	A	P	P	P	A	A	A	A	P	A	A	P	P	P	A	P	P	P	P	P	P	P	A	A	P	A	P	A	A	A	A	A	P	P
c_413503.3.1914_s_at	413503.3.1914	Cmal 825	100	WP_007778618	FIG045511: hypothetical antitoxin (to FIG022160			A	A	A	P	P	P	A	A	A	P	P	P	A	A	A	A	P	A	A	P	P	P	A	P	P	P	P	P	P	P	A	A	P	A	P	A	A	A	A	A	P	P
c_413501.3.3000_at	413501.3.3000	Cmuy	92.86	ABU76414	Putative transcriptional regulator	ESA_01147		A	A	A	A	A	P	A	A	A	A	A	A	A	P	A	A	A	A	A	A	A	A	A	A	A	A	A	A	A	A	A	A	A	A	A	A	A	A	A	A	A	A
c_6666.1844.1048_x_at	6666.1844.1048	Csak BAA894	100	ABU76414	Putative transcriptional regulator	ESA_01147		A	A	A	P	P	P	A	P	P	A	P	P	A	A	P	A	P	A	A	P	P	P	P	A	P	P	A	P	P	P	A	A	A	P	P	A	A	A	P	A	P	P
c_413503.3.2106_s_at	413503.3.2106	Cmal 825	100	WP_007797229	RelE/StbE replicon stabilization toxin		GR32	A	A	A	P	P	P	A	A	A	A	A	A	P	P	A	P	A	P	P	A	A	P	A	P	P	P	P	A	A	A	A	P	P	P	P	A	A	A	P	A	P	P
c_413503.3.3166_s_at	413503.3.3166	Cmal 825	100	WP_007777710	YkfI toxin protein, Prophge TA, 29544		fCMAL7	A	A	A	P	A	A	A	A	A	A	A	A	A	A	A	A	A	A	A	A	A	A	A	P	P	P	P	A	A	P	A	A	A	A	A	A	A	A	A	A	A	A
c_6666.1845.2901_at	6666.1845.2901	Ctur	95.92	ABU76414	Putative transcriptional regulator	ESA_01147		A	A	A	P	A	P	A	P	P	P	P	P	P	P	P	P	P	P	P	P	P	P	P	P	P	P	P	P	P	P	P	P	A	P	P	A	A	A	P	A	P	P
c_535744.3.3587_at	535744.3.3587	Cuni	93.88	ABU76414	Putative transcriptional regulator	ESA_01147		A	A	A	P	A	P	A	A	A	A	A	A	A	A	A	A	A	A	A	A	A	A	A	A	A	A	A	A	A	A	A	A	A	A	A	A	A	A	A	A	A	A
c_6666.1844.1742_at	6666.1844.1742	Csak BAA894	100	ABU77140	HigA protein (antitoxin to HigB)	ESA_01886		A	A	A	A	A	A	A	A	A	A	A	A	A	A	A	A	A	A	A	A	A	A	P	A	A	A	A	A	A	A	A	A	P	A	A	A	A	A	A	A	A	A
c_6666.1845.2250_at	6666.1845.2250	Ctur	94.87	ABU77140	HigA protein (antitoxin to HigB)	ESA_01886		A	A	A	A	A	A	A	A	A	A	A	A	A	A	A	A	A	A	A	A	A	A	A	A	A	A	A	A	A	A	A	A	P	A	A	A	A	A	A	A	A	A
c_6666.1844.1743_at	6666.1844.1743	Csak BAA894	100	ABU77141	HigB toxin protein	ESA_01887		A	A	A	P	A	P	A	A	A	P	P	P	A	P	A	P	P	A	P	P	A	P	P	P	P	P	P	P	P	P	A	A	A	P	P	A	A	A	A	A	P	P
c_6666.1845.2249_at	6666.1845.2249	Ctur	98.91	ABU77141	HigB toxin protein	ESA_01887		A	A	A	P	A	P	A	P	P	P	P	P	P	P	P	P	P	P	P	P	P	P	P	P	P	P	P	P	P	P	A	A	A	P	P	A	A	A	P	A	P	P
c_6666.1845.2249_at	6666.1845.2249	Ctur	98.91	ABU77141	HigB toxin protein	ESA_01887	TA_CSAK2	A	A	A	P	P	P	A	P	P	P	P	P	P	P	P	P	P	P	P	P	P	P	P	P	P	P	P	P	P	P	A	P	P	P	P	A	A	A	P	A	P	P
c_6666.1845.2249_s_at	6666.1845.2249	Ctur	98.91	ABU77141	HigB toxin protein	ESA_01887	TA_CSAK2	A	A	A	P	P	P	A	P	P	P	P	P	P	P	P	P	P	P	P	P	P	P	P	P	P	P	P	P	P	P	A	A	P	P	P	A	A	A	P	A	P	P
c_6666.1845.2249_s_at	6666.1845.2249	Ctur	98.91	ABU77141	HigB toxin protein	ESA_01887	TA_CSAK3	A	A	A	A	A	A	A	P	P	P	P	P	A	A	P	A	P	A	A	P	A	A	P	A	A	A	A	A	A	A	P	P	P	A	A	A	A	A	A	A	A	A
c_413500.3.2767_at	413500.3.2767	Cdublau	93.81	ABU77391	HigA protein (antitoxin to HigB)	ESA_02142	TA_CSAK3	A	A	A	A	A	A	A	P	P	P	P	P	A	A	P	A	P	A	A	P	A	P	P	A	P	P	A	A	A	A	A	A	P	A	A	A	A	A	A	A	A	A
c_6666.1844.1984_at	6666.1844.1984	Csak BAA894	100	ABU77391	HigA protein (antitoxin to HigB)	ESA_02142	TA_CSAK1	A	A	A	A	A	A	A	A	A	A	A	A	A	A	P	A	A	A	A	A	P	P	P	A	P	P	A	P	P	P	A	A	A	P	P	A	A	A	P	A	P	P
c_413500.3.2768_at	413500.3.2768	Cdublau	90.74	ABU77392	HigB toxin protein	ESA_02143	TA_CSAK1	A	A	A	A	A	A	A	A	A	A	A	A	A	A	P	A	A	A	A	A	P	P	P	A	P	P	A	P	P	P	A	A	A	P	P	A	A	A	P	A	P	P
c_6666.1844.1985_at	6666.1844.1985	Csak BAA894	100	ABU77392	HigB toxin protein	ESA_02143	TA_CSAK1	A	A	A	A	P	P	A	P	P	P	P	P	P	P	P	P	P	P	P	P	P	P	P	P	P	P	P	P	P	P	P	P	A	P	P	A	A	A	P	A	P	P
c_413499.3.3890_at	413499.3.3890	Cdublac	86.96	ABU79023	FIG00554128: hypothetical protein	ESA_03837	TA_CSAK1	A	A	A	A	P	P	A	P	P	P	P	P	P	P	P	P	P	P	P	P	P	P	P	P	P	P	P	P	P	P	P	P	A	P	P	A	A	A	P	A	P	P
c_6666.1844.3536_at	6666.1844.3536	Csak BAA894	100	ABU79023	FIG00554128: hypothetical protein	ESA_03837	TA_CSAK1	A	A	A	A	P	P	A	P	P	P	P	P	P	P	P	P	P	P	P	P	P	P	P	P	P	P	P	P	P	P	P	P	A	P	P	A	A	A	P	A	P	P
c_6666.1845.356_at	6666.1845.356	Ctur	72.22	ABU79023	FIG00554128: hypothetical protein	ESA_03837		A	A	A	A	A	A	A	P	P	P	P	P	A	A	P	A	P	A	A	P	P	P	P	P	P	P	P	P	P	P	A	A	A	A	A	A	A	A	A	A	P	P
c_413499.3.3891_at	413499.3.3891	Cdublac	90.57	ABU79024	FIG00554128: hypothetical protein	ESA_03838		A	A	A	A	A	A	A	P	P	P	P	P	A	A	P	A	P	A	A	P	P	P	P	P	P	P	P	P	P	P	A	A	P	A	A	A	A	A	A	A	P	P
c_6666.1844.3537_at	6666.1844.3537	Csak BAA894	100	ABU79024	FIG00554128: hypothetical protein	ESA_03838	TA_CSAK4	A	A	A	A	A	A	A	P	P	A	A	A	A	A	P	A	A	A	A	A	A	A	P	A	A	A	A	A	A	A	A	A	A	A	P	A	A	A	A	A	P	P
c_413498.3.314_at	413498.3.314	Cdubdub	85.26	ABU79052	Putative merR family bacterial regulatory protein	ESA_03866	TA_CSAK4	A	A	A	P	A	A	A	A	A	A	A	A	A	A	P	A	A	A	A	A	A	A	P	A	A	A	A	A	A	A	A	A	P	A	P	A	A	A	A	A	P	P
c_6666.1844.3564_at	6666.1844.3564	Csak BAA894	100	ABU79052	Putative merR family bacterial regulatory protein	ESA_03866	TA_CSAK5	A	A	A	A	A	P	A	A	A	A	A	A	A	A	P	A	A	A	A	A	A	A	P	A	A	A	A	A	A	A	A	A	A	A	A	A	A	A	A	A	A	A
c_413498.3.313_at	413498.3.313	Cdubdub	79.61	ABU79053	FIG00642734: hypothetical protein	ESA_03867	TA_CSAK5	A	A	A	A	A	P	A	P	P	A	A	A	A	A	P	A	A	A	A	A	A	A	P	A	A	A	A	A	A	A	A	P	P	A	A	A	A	A	A	A	A	A
c_6666.1844.3565_at	6666.1844.3565	Csak BAA894	100	ABU79053	FIG00642734: hypothetical protein	ESA_03867		A	A	A	P	P	P	A	P	P	A	A	A	A	P	P	A	A	A	A	A	P	A	P	P	P	A	A	P	P	P	A	A	A	A	P	A	A	A	P	A	P	P
c_413498.3.56_s_at	413498.3.56	Cdubdub	91.67	ABU79468	Prevent host death protein2C Phd antitoxin	ESA_04288		A	A	A	A	A	A	A	A	A	A	A	A	A	A	A	A	A	A	A	A	A	A	A	A	A	A	A	A	A	A	A	A	A	A	A	A	A	A	A	A	A	A
c_413499.3.3040_at	413499.3.3040	Cdublac	91.67	ABU79468	Prevent host death protein2C Phd antitoxin	ESA_04288		A	A	A	A	A	A	A	A	A	A	A	A	A	A	A	A	A	A	A	A	A	A	A	A	A	A	A	A	A	A	A	A	A	A	A	A	A	A	A	A	A	A
c_6666.1844.3964_at	6666.1844.3964	Csak BAA894	97.92	ABU79468	Prevent host death protein2C Phd antitoxin	ESA_04288		A	A	A	A	A	A	A	A	A	P	A	A	A	A	A	A	A	A	A	A	A	A	P	A	P	A	A	P	P	A	A	A	A	P	A	A	A	A	A	A	A	P
c_413501.3.537_at	413501.3.537	Cmuy	94.12	ABU79469	Death on curing protein2C Doc toxin	ESA_04289		A	A	A	A	A	A	A	A	A	P	A	A	A	A	A	A	A	A	A	A	A	A	P	A	P	A	A	P	P	A	A	A	A	P	A	A	A	A	A	A	A	P
c_413501.3.537_at	413501.3.537	Cmuy	94.12	ABU79469	Death on curing protein2C Doc toxin	ESA_04289		A	A	A	A	A	A	A	P	P	P	P	P	P	P	P	P	P	P	P	P	P	P	P	P	P	P	P	P	P	P	A	A	A	P	P	A	A	A	P	A	P	P
c_413501.3.537_s_at	413501.3.537	Cmuy	94.12	ABU79469	Death on curing protein2C Doc toxin	ESA_04289		A	A	A	A	A	P	A	P	P	P	P	P	P	A	P	P	P	P	P	P	A	A	P	A	A	A	A	A	A	A	A	A	A	P	P	A	A	A	P	A	A	A
c_413501.3.537_s_at	413501.3.537	Cmuy	94.12	ABU79469	Death on curing protein2C Doc toxin	ESA_04289		A	A	A	A	A	A	A	A	A	A	A	A	A	A	P	A	A	A	A	A	A	P	P	A	P	P	P	A	A	A	A	A	A	A	A	A	A	A	A	A	P	P
c_6666.1844.3965_at	6666.1844.3965	Csak BAA894	100	ABU79469	Death on curing protein2C Doc toxin	ESA_04289	TA_CTUR3	A	A	A	A	A	A	A	A	A	A	A	A	A	A	A	A	A	A	A	A	A	A	P	A	A	A	A	A	A	A	A	A	A	A	A	A	A	A	A	A	A	A
c_413500.3.3706_at	413500.3.3706	Cdublau	92.86	ABU79550	FIG00553654: hypothetical protein	ESA_04371	TA_CTUR3	A	A	A	A	A	A	A	A	A	A	A	A	A	A	A	A	A	A	A	A	A	A	A	A	A	A	A	A	A	A	A	A	A	A	A	A	A	A	A	A	A	A
c_413503.3.1995_x_at	413503.3.1995	Cmal 825	98.21	ABU79550	FIG00553654: hypothetical protein	ESA_04371	TA_CTUR3	A	A	A	P	P	P	A	P	P	P	P	P	P	P	P	P	P	P	P	P	P	P	P	P	P	P	P	P	P	P	A	A	P	P	P	A	A	A	P	A	P	P
c_6666.1844.4046_x_at	6666.1844.4046	Csak BAA894	100	ABU79550	FIG00553654: hypothetical protein	ESA_04371	TA_CTUR3	A	A	A	P	P	P	A	P	P	P	P	P	P	P	P	P	P	P	P	P	P	P	P	P	P	P	P	P	P	P	A	A	P	P	P	A	A	A	P	A	P	P
c_6666.1845.3991_at	6666.1845.3991	Ctur	96.43	ABU79550	FIG00553654: hypothetical protein	ESA_04371	TA_CTUR3	A	A	A	A	A	A	A	A	A	A	A	A	A	A	A	A	A	A	A	A	A	A	A	A	A	A	A	A	A	A	A	P	A	A	A	A	A	A	A	A	A	A
c_413500.3.3705_at	413500.3.3705	Cdublau	94	ABU79551	Cell filamentation protein fic	ESA_04372	core2006	A	A	A	A	A	A	A	A	A	A	A	A	A	A	A	A	A	A	A	A	A	A	A	A	A	A	A	A	A	A	P	P	A	A	A	A	A	A	A	A	A	A
c_413503.3.1994_x_at	413503.3.1994	Cmal 825	97.5	ABU79551	Cell filamentation protein fic	ESA_04372	core2007	A	A	P	A	A	A	A	A	A	A	A	A	A	A	A	A	A	A	A	A	A	A	A	A	A	A	A	A	A	A	P	P	A	A	A	A	A	A	A	A	A	A
c_413501.3.616_at	413501.3.616	Cmuy	93.5	ABU79551	Cell filamentation protein fic	ESA_04372	core2147	A	A	A	A	A	A	A	A	A	A	A	A	A	A	A	A	A	A	A	A	A	A	A	A	A	A	A	A	A	A	A	A	A	A	A	A	A	A	A	A	A	A
c_6666.1844.4047_at	6666.1844.4047	Csak BAA894	100	ABU79551	Cell filamentation protein fic	ESA_04372	core2148	A	A	A	A	A	A	A	A	A	A	A	A	A	A	A	A	A	A	A	A	A	A	P	A	A	A	A	A	A	A	P	P	A	A	A	A	A	A	A	A	A	A
c_6666.1844.4047_at	6666.1844.4047	Csak BAA894	100	ABU79551	Cell filamentation protein fic	ESA_04372	core2239	A	A	A	A	A	A	A	A	A	A	A	A	A	A	A	A	A	A	A	A	A	A	P	A	A	A	A	A	A	A	P	P	A	A	A	A	A	A	A	A	A	A
c_6666.1844.4047_s_at	6666.1844.4047	Csak BAA894	100	ABU79551	Cell filamentation protein fic	ESA_04372		A	A	A	A	A	A	A	A	A	A	A	A	A	A	A	A	A	A	A	A	A	A	P	A	A	A	A	A	A	A	A	A	A	A	A	A	A	A	A	A	A	A
c_6666.1844.4047_s_at	6666.1844.4047	Csak BAA894	100	ABU79551	Cell filamentation protein fic	ESA_04372	core2871	A	A	A	A	A	A	A	A	A	A	A	A	A	A	A	A	A	A	A	A	A	A	P	A	A	A	A	A	A	A	A	A	A	A	A	A	A	A	A	A	A	A
c_6666.1845.3990_at	6666.1845.3990	Ctur	95	ABU79551	Cell filamentation protein fic	ESA_04372	core2872	A	A	A	A	A	A	A	P	P	A	A	A	A	A	P	A	P	A	A	P	A	A	A	A	A	A	A	A	P	A	P	P	A	A	A	A	A	A	A	A	A	A
Tall, B. D., Gangiredla, J. Gopinath, G. R., Yan, Q. Q., Chase, H. R., Lee, B., Hwang, S., Trach, L., Park, E., Yoo, Y.J., Chung, T., Jackson, S. A., Patel,. R., Sathyamoorthy, V., Pava-Ripoll, M., M. L. Kotewicz, M. L., Carter L., Iversen, C., Pagotto, F., Stephan, R., Lehner, A., Fanning, S., and Grim, C. J. 2015. Development of a custom-designed, pan genomic DNA microarray to characterize stra…
[truncated: 8 more columns]
