# Supplementary material for: Prevalence, Distribution, and Phylogeny of Type Two Toxin-Antitoxin Genes Possessed by Cronobacter Species where C. sakazakii Homologs Follow Sequence Type Lineages
Source: Microorganisms. 2019 Nov 12;7(11):554. doi: 10.3390/microorganisms7110554 (PMC6920972; doi:10.3390/microorganisms7110554)
Supplement: Supplementary file 1 [file microorganisms-07-00554-s001.zip › Supplement Tables 1-3/Supplemental Table 3. Sorted_strains_with_ESA 9.30.2019.xlsx]

## Sheet: Sheet1
Supplemental Table 3. Summary of local BLAST results using the 22 toxin-antitoxin loci against 234 C. sakazakii strains to identify which TA allele is present in each strain. Strains were identified as C. sakazakii by were identified using species-specific (rpoB and cgcA) PCR assays (Stoop et al., 2009; Lehner et al., 2012; Carter et al. 2013). Multi-locus sequence typing (MLST) analysis of the s…
		Strain and sequence tyoe (ST)designations
		ST1	ST1	ST1	ST1	ST1	ST1	ST1	ST1	ST1	ST1	ST1	ST1	ST1	ST1	ST1	ST1	ST1	ST1	ST1	ST1	ST1	ST1	ST1	ST1, CC1	ST1	ST1	ST1	ST1	ST1	ST3	ST3	ST3	ST4	ST4	ST4	ST4	ST4	ST4	ST4	ST4	ST4	ST4	ST4	ST4	ST4	ST4	ST4	ST4
TA loci	Antitoxin (A) toxin (T)	csak254N	csak305	csak321	csakComp1	csakComp107	csakComp116	csakComp62	csakComp95	csakCQ32	csakGK1160	csakGK1259	csakGK1260	csakGK1261	csakGK793	csakGK960	csakJor175	csakLR626	csakLR704	csakLR707	csakLR708	csakLR733	csakLR735	csakNM1241	csakC019565	csak894, NC009778	csakComp108	csakE654	csakE657	csakGK1032	csak602	csakJor146	csakLR652	33SS8	csak1242	csak206N	csak207N	csak208N	csak2148	csak2150	csak2151	csak2152	csak2154	csak2155	csak2156	csak2157	csak228N	csak229N	csak255N
ESA_00257	A	ESA_00257	ESA_00257	ESA_00257	ESA_00257	ESA_00257	ESA_00257	ESA_00257	ESA_00257	ESA_00257	ESA_00257	ESA_00257	ESA_00257	ESA_00257	ESA_00257	ESA_00257	ESA_00257	ESA_00257	ESA_00257	ESA_00257	ESA_00257	ESA_00257	ESA_00257	ESA_00257	ESA_00257	ESA_00257	ESA_00257	ESA_00257	ESA_00257	ESA_00257	ESA_00257	ESA_00257	ESA_00257	ESA_00257	ESA_00257	ESA_00257	ESA_00257	ESA_00257	ESA_00257	ESA_00257	ESA_00257	ESA_00257	ESA_00257	ESA_00257	ESA_00257	ESA_00257	ESA_00257	ESA_00257	ESA_00257
ESA_00258	T	ESA_00258	ESA_00258	ESA_00258	ESA_00258	ESA_00258	ESA_00258	ESA_00258	ESA_00258	ESA_00258	ESA_00258	ESA_00258	ESA_00258	ESA_00258	ESA_00258	ESA_00258	ESA_00258	ESA_00258	ESA_00258	ESA_00258	ESA_00258	ESA_00258	ESA_00258	ESA_00258	ESA_00258	ESA_00258	ESA_00258	ESA_00258	ESA_00258	ESA_00258	ESA_00803	ESA_00803	ESA_00803	ESA_00258	ESA_00258	ESA_00258	ESA_00258	ESA_00258	ESA_00258	ESA_00258	ESA_00258	ESA_00258	ESA_00258	ESA_00258	ESA_00258	ESA_00258	ESA_00258	ESA_00258	ESA_00258
ESA_00803	A	ESA_00803	ESA_00803	ESA_00803	ESA_00803	ESA_00803	ESA_00803	ESA_00803	ESA_00803	ESA_00803	ESA_00803	ESA_00803	ESA_00803	ESA_00803	ESA_00803	ESA_00803	ESA_00803	ESA_00803	ESA_00803	ESA_00803	ESA_00803	ESA_00803	ESA_00803	ESA_00803	ESA_00803	ESA_00803	ESA_00803	ESA_00803	ESA_00803	ESA_00803	ESA_00804	ESA_01147	ESA_00804	ESA_00803	ESA_00803	ESA_00803	ESA_00803	ESA_00803	ESA_00803	ESA_00803	ESA_00803	ESA_00803	ESA_00803	ESA_00803	ESA_00803	ESA_00803	ESA_00803	ESA_00803	ESA_00803
ESA_00804	T	ESA_00804	ESA_00804	ESA_00804	ESA_00804	ESA_00804	ESA_00804	ESA_00804	ESA_00804	ESA_00804	ESA_00804	ESA_00804	ESA_00804	ESA_00804	ESA_00804	ESA_00804	ESA_00804	ESA_00804	ESA_00804	ESA_00804	ESA_00804	ESA_00804	ESA_00804	ESA_00804	ESA_00804	ESA_00804	ESA_00804	ESA_00804	ESA_00804	ESA_00804	ESA_01147	ESA_01887	ESA_01147	ESA_00804	ESA_00804	ESA_00804	ESA_00804	ESA_00804	ESA_00804	ESA_00804	ESA_00804	ESA_00804	ESA_00804	ESA_00804	ESA_00804	ESA_00804	ESA_00804	ESA_00804	ESA_00804
ESA_00912	T	ESA_00912	ESA_00912	ESA_00912	ESA_00912	ESA_00912	ESA_00912	ESA_00912	ESA_00912	ESA_00912	ESA_00912	ESA_00912	ESA_00912	ESA_00912	ESA_00912	ESA_00912	ESA_00912	ESA_00912	ESA_00912	ESA_00912	ESA_00912	ESA_00912	ESA_00912	ESA_00912	ESA_00912	ESA_00912	ESA_00912	ESA_00912	ESA_00912	ESA_00912	ESA_01887	ESA_02142	ESA_01887	ESA_01147	ESA_01146	ESA_01147	ESA_01147	ESA_01147	ESA_01887	ESA_01147	ESA_01147	ESA_01147	ESA_01147	ESA_01147	ESA_01147	ESA_01147	ESA_01147	ESA_01147	ESA_01147
ESA_00913	A	ESA_00913	ESA_00913	ESA_00913	ESA_00913	ESA_00913	ESA_00913	ESA_00913	ESA_00913	ESA_00913	ESA_00913	ESA_00913	ESA_00913	ESA_00913	ESA_00913	ESA_00913	ESA_00913	ESA_00913	ESA_00913	ESA_00913	ESA_00913	ESA_00913	ESA_00913	ESA_00913	ESA_00913	ESA_00913	ESA_00913	ESA_00913	ESA_00913	ESA_00913	ESA_02142	ESA_03866	ESA_02142	ESA_01887	ESA_01147	ESA_01887	ESA_01887	ESA_01887	ESA_02142	ESA_01887	ESA_01887	ESA_01887	ESA_01887	ESA_01887	ESA_01887	ESA_01887	ESA_01887	ESA_01887	ESA_01887
ESA_01146	T	ESA_01146	ESA_01146	ESA_01146	ESA_01146	ESA_01146	ESA_01146	ESA_01146	ESA_01146	ESA_01146	ESA_01146	ESA_01146	ESA_01146	ESA_01146	ESA_01146	ESA_01146	ESA_01146	ESA_01146	ESA_01146	ESA_01146	ESA_01146	ESA_01146	ESA_01146	ESA_01146	ESA_01146	ESA_01146	ESA_01146	ESA_01146	ESA_01146	ESA_01146	ESA_03866	ESA_04372	ESA_03866	ESA_02142	ESA_01887	ESA_02142	ESA_02142	ESA_02142	ESA_03837	ESA_02142	ESA_02142	ESA_02142	ESA_02142	ESA_02142	ESA_02142	ESA_02142	ESA_02142	ESA_03837	ESA_03837
ESA_01147	A	ESA_01147	ESA_01147	ESA_01147	ESA_01147	ESA_01147	ESA_01147	ESA_01147	ESA_01147	ESA_01147	ESA_01147	ESA_01147	ESA_01147	ESA_01147	ESA_01147	ESA_01147	ESA_01147	ESA_01147	ESA_01147	ESA_01147	ESA_01147	ESA_01147	ESA_01147	ESA_01147	ESA_01147	ESA_01147	ESA_01147	ESA_01147	ESA_01147	ESA_01147	ESA_04372		ESA_04372	ESA_03837	ESA_03837	ESA_03837	ESA_03837	ESA_03837	ESA_03838	ESA_03837	ESA_03837	ESA_03837	ESA_03837	ESA_03837	ESA_03837	ESA_03837	ESA_03837	ESA_03838	ESA_03838
ESA_01886	A	ESA_01886	ESA_01886	ESA_01886	ESA_01886	ESA_01886	ESA_01886	ESA_01886	ESA_01886	ESA_01886	ESA_01886	ESA_01886	ESA_01886	ESA_01886	ESA_01886	ESA_01886	ESA_01886	ESA_01886	ESA_01886	ESA_01886	ESA_01886	ESA_01886	ESA_01886	ESA_01886	ESA_01886	ESA_01886	ESA_01886	ESA_01886	ESA_01886	ESA_01886				ESA_03838	ESA_03838	ESA_03838	ESA_03838	ESA_03838	ESA_04371	ESA_03838	ESA_03838	ESA_03838	ESA_03838	ESA_03838	ESA_03838	ESA_03838	ESA_03838	ESA_04371	ESA_04371
ESA_01887	T	ESA_01887	ESA_01887	ESA_01887	ESA_01887	ESA_01887	ESA_01887	ESA_01887	ESA_01887	ESA_01887	ESA_01887	ESA_01887	ESA_01887	ESA_01887	ESA_01887	ESA_01887	ESA_01887	ESA_01887	ESA_01887	ESA_01887	ESA_01887	ESA_01887	ESA_01887	ESA_01887	ESA_01887	ESA_01887	ESA_01887	ESA_01887	ESA_01887	ESA_01887				ESA_04371	ESA_04371	ESA_04371	ESA_04371	ESA_04371	ESA_04372	ESA_04371	ESA_04371	ESA_04371	ESA_04371	ESA_04371	ESA_04371	ESA_04371	ESA_04371	ESA_04372	ESA_04372
ESA_02142	A	ESA_02142	ESA_02142	ESA_02142	ESA_02142	ESA_02142	ESA_02142	ESA_02142	ESA_02142	ESA_02142	ESA_02142	ESA_02142	ESA_02142	ESA_02142	ESA_02142	ESA_02142	ESA_02142	ESA_02142	ESA_02142	ESA_02142	ESA_02142	ESA_02142	ESA_02142	ESA_02142	ESA_02142	ESA_02142	ESA_02142	ESA_02142	ESA_02142	ESA_02142				ESA_04372	ESA_04372	ESA_04372	ESA_04372	ESA_04372		ESA_04372	ESA_04372	ESA_04372	ESA_04372	ESA_04372	ESA_04372	ESA_04372	ESA_04372
ESA_02143	T	ESA_02143	ESA_02143	ESA_02143	ESA_02143	ESA_02143	ESA_02143	ESA_02143	ESA_02143	ESA_02143	ESA_02143	ESA_02143	ESA_02143	ESA_02143	ESA_02143	ESA_02143	ESA_02143	ESA_02143	ESA_02143	ESA_02143	ESA_02143	ESA_02143	ESA_02143	ESA_02143	ESA_02143	ESA_02143	ESA_02143	ESA_02143	ESA_02143	ESA_02143
ESA_03837	A	ESA_03837	ESA_03837	ESA_03837	ESA_03837	ESA_03837	ESA_03837	ESA_03837	ESA_03837	ESA_03837	ESA_03837	ESA_03837	ESA_03837	ESA_03837	ESA_03837	ESA_03837	ESA_03837	ESA_03837	ESA_03837	ESA_03837	ESA_03837	ESA_03837	ESA_03837	ESA_03837	ESA_03837	ESA_03837	ESA_03837	ESA_03837	ESA_03837	ESA_03837
ESA_03838	T	ESA_03838	ESA_03838	ESA_03838	ESA_03838	ESA_03838	ESA_03838	ESA_03838	ESA_03838	ESA_03838	ESA_03838	ESA_03838	ESA_03838	ESA_03838	ESA_03838	ESA_03838	ESA_03838	ESA_03838	ESA_03838	ESA_03838	ESA_03838	ESA_03838	ESA_03838	ESA_03838	ESA_03838	ESA_03838	ESA_03838	ESA_03838	ESA_03838	ESA_03838
ESA_03866	A	ESA_03866	ESA_03866	ESA_03866	ESA_03866	ESA_03866	ESA_03866	ESA_03866	ESA_03866	ESA_03866	ESA_03866	ESA_03866	ESA_03866	ESA_03866	ESA_03866	ESA_03866	ESA_03866	ESA_03866	ESA_03866	ESA_03866	ESA_03866	ESA_03866	ESA_03866	ESA_03866	ESA_03866	ESA_03866	ESA_03866	ESA_03866	ESA_03866	ESA_03866
ESA_03867	T	ESA_03867	ESA_03867	ESA_03867	ESA_03867	ESA_03867	ESA_03867	ESA_03867	ESA_03867	ESA_03867	ESA_03867	ESA_03867	ESA_03867	ESA_03867	ESA_03867	ESA_03867	ESA_03867	ESA_03867	ESA_03867	ESA_03867	ESA_03867	ESA_03867	ESA_03867	ESA_03867	ESA_03867	ESA_03867	ESA_03867	ESA_03867	ESA_03867	ESA_03867
ESA_04288	A	ESA_04288	ESA_04288	ESA_04288	ESA_04288	ESA_04288	ESA_04288	ESA_04288	ESA_04288	ESA_04288	ESA_04288	ESA_04288	ESA_04288	ESA_04288	ESA_04288	ESA_04288	ESA_04288	ESA_04288	ESA_04288	ESA_04288	ESA_04288	ESA_04288	ESA_04288	ESA_04288	ESA_04288	ESA_04288	ESA_04288	ESA_04288	ESA_04288	ESA_04288
ESA_04289	T	ESA_04289	ESA_04289	ESA_04289	ESA_04289	ESA_04289	ESA_04289	ESA_04289	ESA_04289	ESA_04289	ESA_04289	ESA_04289	ESA_04289	ESA_04289	ESA_04289	ESA_04289	ESA_04289	ESA_04289	ESA_04289	ESA_04289	ESA_04289	ESA_04289	ESA_04289	ESA_04289	ESA_04289	ESA_04289	ESA_04289	ESA_04289	ESA_04289	ESA_04289
ESA_04371	A	ESA_04371	ESA_04371	ESA_04371	ESA_04371	ESA_04371	ESA_04371	ESA_04371	ESA_04371	ESA_04371	ESA_04371	ESA_04371	ESA_04371	ESA_04371	ESA_04371	ESA_04371	ESA_04371	ESA_04371	ESA_04371	ESA_04371	ESA_04371	ESA_04371	ESA_04371	ESA_04371	ESA_04371	ESA_04371	ESA_04371	ESA_04371	ESA_04371	ESA_04371
ESA_04372	T	ESA_04372	ESA_04372	ESA_04372	ESA_04372	ESA_04372	ESA_04372	ESA_04372	ESA_04372	ESA_04372	ESA_04372	ESA_04372	ESA_04372	ESA_04372	ESA_04372	ESA_04372	ESA_04372	ESA_04372	ESA_04372	ESA_04372	ESA_04372	ESA_04372	ESA_04372	ESA_04372	ESA_04372	ESA_04372	ESA_04372	ESA_04372	ESA_04372	ESA_04372
ESA3p05543	T	ESA3p05543	ESA3p05543	ESA3p05543	ESA3p05543	ESA3p05543	ESA3p05543	ESA3p05543	ESA3p05543	ESA3p05543	ESA3p05543	ESA3p05543	ESA3p05543	ESA3p05543	ESA3p05543	ESA3p05543	ESA3p05543	ESA3p05543	ESA3p05543	ESA3p05543	ESA3p05543	ESA3p05543	ESA3p05543	ESA3p05543	ESA3p05543
ESA3p05544	A	ESA3p05544	ESA3p05544	ESA3p05544	ESA3p05544	ESA3p05544	ESA3p05544	ESA3p05544	ESA3p05544	ESA3p05544	ESA3p05544	ESA3p05544	ESA3p05544	ESA3p05544	ESA3p05544	ESA3p05544	ESA3p05544	ESA3p05544	ESA3p05544	ESA3p05544	ESA3p05544	ESA3p05544	ESA3p05544	ESA3p05544	ESA3p05544
Stoop, B., Lehner, A., Iversen, C., Fanning, S., and Stephan, R. (2009) Development and evaluation of rpoB based PCR systems to differentiate the six proposed species within the genus Cronobacter. Intern J Food Microbiol 136:165-168.
Lehner, A., Fricker-Feer, C., and Stephan, R. (2012) Identification of the recently described Cronobacter condimenti by a rpoB based PCR system. J Med Microbiol 61:1034-1035.
Carter, L., Lindsey, L.A., Grim, C.J., Sathyamoorthy, V., Jarvis, K.G., Gopinath, G., Lee, C., Sadowski, J.A., et al. (2013) Multiplex PCR assay targeting a diguanylate cyclase-encoding gene, cgcA, to differentiate species within the genus Cronobacter. Appl Environ Microbiol 79:734-737.
Joseph S, Sonbol H, Hariri S, Desai P, McClelland M, Forsythe SJ. 2012. Diversity of the Cronobacter genus as revealed by multilocus sequence typing. J Clin Microbiol. 50:3031-9. http://doi:10.1128/JCM.00905-12.
[truncated: 186 more columns]
